# Supplementary material for: Osteopontin–integrin engagement induces HIF-1α–TCF12-mediated endothelial-mesenchymal transition to exacerbate colorectal cancer
Source: Oncotarget. 2017 Dec 22;9(4):4998–5015. doi: 10.18632/oncotarget.23578 (PMC5797029; doi:10.18632/oncotarget.23578)
Supplement: Supplementary file 2 [file oncotarget-09-4998-s002.xlsx]

## Sheet: Book1
Supplementary Table 1: Microwestern array assay of protein levels in Endo CM vs. EndoMT CM
Protein Name	Endo CM	EndoMT CM		Protein Name	Endo CM	EndoMT CM		Protein Name	Endo CM	EndoMT CM		Protein Name	Endo CM	EndoMT CM		Protein Name	Endo CM	EndoMT CM
CEA	0	-1.67552		Phospho-JNK (Thr183/Tyr185, Thr221/Tyr223)	0	0.515908		MED6	0	-0.045796		ABCA1	0	-0.889967		Caspase-1	0	-0.0631337
VEGF	0	-1.34887		SAPK/JNK	0	1.00151		EDF1	0	0.0483517		P-Selectin Glycoprotein Ligand-1	0	-0.6551		Caspase-3	0	0.191142
Phospho-VEGFR-2	0	-0.016652		HSP27	0	1.30005		ABT1	0	0.12233		Cyclin A	0	-1.14588		Caspase-6	0	1.63643
VEGFR-2	0	3.03854		HSP70	0	-1.39054		GTF2A2	0	0.471207		Cyclin B1	0	0.0124648		Caspase-7	0	-0.311468
TGF-β	0	-0.231172		HSP90α	0	3.23493		GTF2F1	0	-0.879168		Cyclin D1	0	-0.647094		Caspase-8	0	-0.172109
TNF-α	0	2.28518		SRA1	0	2.04667		TFAP2B	0	-2.91572		Cyclin E1	0	0.428499		Caspase-9	0	-0.032134
IL3	0	0.0192696		CTCFL	0	-0.10096		TFEC	0	-1.78899		Phospho-CDC2 (Tyr15)	0	0.0168136		Cleaved Caspase-9	0	-4.97366
IL-6	0	-0.0569989		CHD4	0	5.14284		PBXIP1	0	-0.628701		CDC2	0	-0.163031		PARP	0	-0.114684
IL-6Rα	0	-2.3762		RING1	0	2.87095		HoxA7	0	0.467764		Rb	0	-0.0564564		Cleaved PARP	0	-0.0646312
IL-8	0	-0.0274249		RYBP	0	0.00131285		TRIM32	0	0.0189107		LIF/OSM	0	-1.14552		Bcl-2	0	-0.0289878
Phospho-PDGFR-α/β	0	-0.520716		RNF40	0	1.20248		TADA3	0	0.0149246		Phospho-PML	0	-0.149634		Mcl-1	0	-0.785715
PDGFR-α	0	0.230667		Histone H3	0	-0.00975449		IKZF1	0	-0.254267		BANP	0	2.41123		Bax	0	0.897813
PDGFR-β	0	0.146403		Dimethyl histone H3	0	0.00195444		PLRG1	0	-0.305855		Bin1	0	-0.291923		Bad	0	-0.178262
Phospho-EGFR	0	-0.0816195		Trimethyl histone H3 (Lys27)	0	0.319604		VPS72	0	-0.414664		CREG1	0	-0.648824		Bid	0	-0.0408152
EGFR	0	-0.196927		ASH2L	0	-0.252204		E-Cadherin	0	-0.396263		p21 Waf1/Cip1	0	-0.411244		Bak	0	0.687962
Phospho-FGFR-1	0	1.75816		CARM1	0	0.959477		N-Cadherin	0	0.996527		p27 Kip1	0	-0.07429		Cytochrome C	0	0.253669
FGFR-1	0	0.0859918		PHF17	0	0.127614		Fibronectin	0	0.994919		p14 ARF	0	1.43591		Smac/DIABLO	0	-0.0122359
Phospho-Met (Tyr1349)	0	-0.0254329		HDAC1	0	0.0846591		VE-cadherin	0	-0.0747285		ANKRD1	0	-0.0554989		HIAP-2	0	-0.374811
Met	0	-1.60707		HDAC2	0	-0.32915		CD31	0	-1.1315		Phospho-Tuberin/TSC2	0	2.71049		AIP	0	-0.478041
ErbB-2/HER-2	0	0.412357		HDAC3	0	4.7399		Tie1	0	-0.0822773		Tuberin/TSC2	0	0.0583008		Survivin	0	0
Phospho-FAK (Tyr861)	0	2.33927		HDAC4	0	0.0561205		Tie2	0	0.0144259		Phospho-AMPKα	0	0.00418448
FAK	0	-0.130712		HDAC5	0	0.0117177		Prohibitin	0	0.138388		AMPKα-1	0	-0.00423707
Phospho-Src (Tyr527)	0	-1.39514		NR1I3	0	4.96549		SirT4	0	-2.30201		AMPKβ-1	0	-0.101481
Src	0	0.0600882		CALCOCO1	0	-0.623745		SirT5	0	0.391548		AMPKγ-1	0	0.00952668
Phospho-Shc (Tyr317)	0	-0.19801		NFE2	0	-0.363079		SirT6	0	0.10964		Phospho-PDK1	0	0.212038
Shc	0	0.0844488		NFIL3	0	-0.0949089		SirT7	0	1.80381		PDK1	0	-0.343895
Phospho-Lck (Tyr505)	0	-1.36126		NFYC	0	0.0933578		Wnt	0	0.0444633		Phospho-Raptor (Ser792)	0	-1.22662
Lck	0	-0.669409		CREB3	0	-0.0852233		Frizzled 5	0	2.41125		Raptor	0	0.563385
Phospho-Lyn	0	-0.366447		FHL5	0	0.10218		Jagged-1	0	3.23493		Phospho-Rictor	0	0.325806
Lyn	0	0.346999		MYCBP	0	0.0137876		Notch	0	0.228742		Rictor	0	-0.635498
Phospho-Syk	0	0.485894		Phospho-p65 NF-κB	0	0.142043		CD133	0	0.846405		Phospho-mTOR (Thr2446)	0	-1.95909
Syk	0	0.13016		p65 NF-κB	0	-0.658882		CD44	0	0.756854		mTOR	0	-1.2948
Cbl	0	5.40454		HIF-1α	0	0.883535		CD326	0	-0.00914618		Phospho-p70 S6 kinase	0	0.768387
TRAcP	0	0.474291		Twist	0	-0.259168		GAPDH	0	0.0457876		p70 S6 kinase	0	0.499011
CRKL	0	1.54172		Slug	0	-0.00824373		α-tubulin	0	0.0237637		L-lactate dehydrogenase A	0	-0.221326
Phospho-Akt1/PKBα (Ser473)	0	0.000213847		2017-10-04	0	-0.00591136		Actin	0	-0.0391606		Phospho-PPARγ	0	-0.22307
Akt1/PKBα	0	0.343166		Nanog	0	0.0170596		APC	0	3.8524		PPARγ	0	0.0536722
NIK (MAP3K14)	0	-0.165172		KLF4	0	-0.118572		GSK-3β	0	-0.00331516		Phospho-Acetyl CoA Carboxylase-1 (Ser79)	0	0.106167
Phospho-p44/42 MAPK (Erk1/2)	0	0.168737		SOX2	0	-0.0603228		β-Catenin	0	-0.798677		Acetyl CoA Carboxylase-1	0	0.595302
Phospho-p38 MAPK	0	0.0690546		TAF12	0	-0.0356638		UPA	0	1.33395		COX1	0	0.0769678
p38 MAPK	0	0.858783		RTF1	0	-0.179844		Maspin	0	-0.575812		COX2	0	-1.29988
